# Supplementary material for: Mechanical Compression of Human Airway Epithelial Cells Induces Release of Extracellular Vesicles Containing Tenascin C
Source: Cells. 2022 Jan 13;11(2):256. doi: 10.3390/cells11020256 (PMC8774246; doi:10.3390/cells11020256)
Supplement: Supplementary file 1 [file cells-11-00256-s001.zip]

Archive with 1 entries (1 files):
- cells-1532408-supplementary.pdf
